# Supplementary material for: Gut microbiota are differentially correlated with blood pressure status in African American collegiate athletes: A pilot study
Source: Physiol Rep. 2024 Mar 21;12(6):e15982. doi: 10.14814/phy2.15982 (PMC10957718; doi:10.14814/phy2.15982)
Supplement: Supplementary file 2 — Figure S2. [file PHY2-12-e15982-s002.zip]

Archive with 2 entries (2 files):
- phy215982-sup-0002-FigureS2 .pdf
- Supplemental Figure 2.docx
